# Supplementary material for: Cold Storage and Drying Alter Polar Metabolite Profiles in Commercial Sprouts of Eight Plant Species
Source: Molecules. 2026 Jul 12;31(14):2442. doi: 10.3390/molecules31142442 (PMC13415856; doi:10.3390/molecules31142442)
Supplement: Supplementary file 1 [file molecules-31-02442-s001.zip]

Archive with 2 entries (2 files):
- Supplementary Figures.pdf
- Supplementary_Tables.pdf
